# Supplementary material for: Exploring Codon Adjustment Strategies towards Escherichia coli-Based Production of Viral Proteins Encoded by HTH1, a Novel Prophage of the Marine Bacterium Hypnocyclicus thermotrophus
Source: Viruses. 2021 Jun 23;13(7):1215. doi: 10.3390/v13071215 (PMC8310279; doi:10.3390/v13071215)
Supplement: Supplementary file 1 [file viruses-13-01215-s001.zip]

Archive with 7 entries (7 files):
- Supplementary Data_Arsin_et_al_MDPI_MRevised.pdf
- Supplementary Figure 1 - Taxonomical distribution of phage hosts.pdf
- Supplementary Figure 2 - Extended Holin phylogenetic analysis.pdf
- Supplementary Figure 3 - DNA polymerase phylogenetic analysis.pdf
- Supplementary Figure 4 - SDSPage gel images.pdf
- Supplementary Figure 5 - Crystal Image.png
- Supplementary File 1 - HTH1 candidate gene sequences.fasta
