# Supplementary material for: Exploring Codon Adjustment Strategies towards Escherichia coli-Based Production of Viral Proteins Encoded by HTH1, a Novel Prophage of the Marine Bacterium Hypnocyclicus thermotrophus
Source: Viruses. 2021 Jun 23;13(7):1215. doi: 10.3390/v13071215 (PMC8310279; doi:10.3390/v13071215)
Supplement: Supplementary file 1 [file viruses-13-01215-s001.zip › Supplementary File 1 - HTH1 candidate gene sequences.fasta]

>EV215_RS04435 Endopeptidase tail HTP4435 optimized
ATGAGCCTGAAGACCATCCTGAACAAACAGACCGATTTCACCGGCGAGTTTCCGGTGGACTACGCGAAGAGCGGTCTGTGGCGTTTCAACGATACCAGCGTGGACGATGACTATTGCGTTATTGACAGCAGCGGCCTGAACCGTAAGATGAAAATCGTTAACTACCTGGGTACCACCGCGAGCCTGCTGAACGGCCAAAAGGGTGGCTACGTGCGTATCAACATTAGCAACCCGAGCACCGAGAAGACCTATCTGAAAGTTGAAAACGATGGTAGCTTCTTTGCGGACATTGGCGAGCGTATCATTGTGGGTGGCTGGATCAAACCGACCACCTACAGCGTTGGTAACACCTATTGCCCGATTTTCAACACCCGTTATGGTCCGGGCCAGCCGATCTTTTACCTGAGCCTGTATAGCGGCCGTCCGCGTATCATGCTGTACAACAGCAGCGGTAGCCTGATCCTGGATAAAAGCCTGACCAGCACCATTACCCTGGTGAACGGTGGCGTTTACTTCATCGCGATGGTGATTGAACCGAACAACAAGAAAGCGTGGATTGTTCTGGGTGATCGTGACAGCGGCGAGAGCTGGGTGAGCGACGAAAACACCTTTACCGGTACCCTGAACCCGAGCTGCGTGGCGGATATCGTTATGGGCATGCACGCGGACGCGTACTGGTATGCGGGTAGCTTCGATGACTGGTTTCTGGATATGGACAGCAACCTGACCACCGATGACCTGGTGAACTATTTCAACGCGAGCCTGTGCGCGAACGGTGGCGATACCAGCGGCAACATCGACGCGATTACCGAGCCGGGTACCGTGATGCTGCGTAGCACCAACGGTGTTTACAAAGCGGAAGGTACCCTGTATACCGCGCCGGCGGTGTGCAACCTGAGCGGTATCGGCAAAGTGAGCGTTACCAGCGAGTACATCAGCGGTACCACCGCGGTTGGCACCATTGAAACCAGCACCAGCGATGACCTGATCAACTGGAGCGATTGGGTGGCGGTTCCGACCGACGGCAAGCTGAAAAGCCCGAACAAGGCGTATATTCGTTTTCGTGTGATGCTGAGCACCACCGATACCAGCAAGACCCCGAAACTGAGCGAGATCCGTCTGTACGACATTCCGAAGAGCCCGTACGAAAAAATCGGCTATGCGCGTCCGGTGGTTCTGGATAGCAACGGTGCGTGGGAGGCGGTTCTGGAAAACGCGTATAACATCGTGGTTACCAGCGAGATTAACGGCGAAGACACCCTGAGCTTCAACATTCCGTACCGTGATACCAAGCGTAAATATATCGACAGCGAGAAGAAAATCCAAATTGTGGATGACATCTACAAGGTTCGTACCATCACCGATATTAAAGACAGCGAGGGTAACCTGGCGACCGAAGTGTACGCGGAGGCGGAATTCTATGATCTGACCTTTAGCGTTCGTAAAGAGGAGTACAAATTTGACGCGGAAACCGCGGAAGTGGCGATGGCGTATGCGCTGGAGGGTACCGAATGGAACGTTGGCACCGTGAACGTTAAGACCAAACGTACCTGGACCAGCACCGAAAAGAACGCGCTGAGCATCCTGCGTAGCATTGCGGACTTCCACGGTGGCGATCTGGTGTTTGACTGCCCGAACCGTCTGGTTCACCTGCTGAGCATTAACGGTAAAGATAGCGGCGCGCTGTTCGCGTACAAGAAAAACATGAAGAGCATTAAACGTGTGGTTGACACCCGTAGCCTGGTTACCCGTCTGTATGCGATCGGTGCGGATGGCCTGACCTTCGCGGACATCAACAACGGTAAACCGTACATTGAGAACTACACCTATAGCAGCGATATCCGTATTACCACCCTGGACTGCAGCAGCTTTACCAACCCGTACCAGATGAAGGAGTATGCGGAAATGCGTCTGGCGGAATACTGCAAACCGAGCATCAGCTATGTGCTGAACGCGATGGATCTGAGCGTTCTGACCGGCTACGAGCACGAAAGCTGGAGCCTGGGTGACTATGTGCACGTTGAGGATAAGGACCTGGGTCTGAGCGTGACCACCCGTGTGGTTCGTCGTGAGTACAACCTGCAGGAACCGTGGAACACCGTTCTGGAACTGAGCACCACCCTGAAAAACCTGGGCAGCAGCGCGAGCCAATGGGATAACCTGGCGGACAGCCTGGAGGGTACCAGCATGGTGACCAACAACGACATTCGTGAAATGGTTCCGTTTAACCTGCTGCGTAACAGCCGTGCGGATGACGGTATGGCGTACTGGGTGAACAGCGGCTTCGAGGCGGATAGCGACAACGGTGTTAGCGGTACCGGCAGCTTTAAGGCGACCGGTGTGGCGGGCATGACCAAAAGCATGAGCCAAACCGTTTACCCGGCGAACCGTAGCAGCTATACCCTGAGCGCGCAGATTGCGAGCGAGGACCTGGAAAAGCTGAGCGATGACAGCCAAGTTGGCTTCGAAGTGGTTATTAAATACGAGGATGGTACCACCGAAACCCGTTTTATCGACCTGTAT
>EV215_RS04425 Hypothetical protein HTP4425 optimized
ATGGCGAAAACCAGCTTCATCCGTCTGGCGGAAGTGATTAACAAGAAACAGAACAAGCGTGTGGTTAGCGTTATCATTAAACCGACCATCAACAACTGCACCGGTACCATTTGGTTTACCGACCTGCAGCTGCAAGAAGGTCCGGTGCTGAACGGCTACACCCCGCACACCGAGAGCCGTCTGCTGAAGTTCCGTGAAGACGGTGATATCAAAAGCCCGGTGTGGTTTAACGGCGTGGTTCGTAGCGAGGAAACCATCATTCTGTTCAACGTTGGTGAAACCAGCGCGGGCCTGGACATCCACATTTATCCGAAGAGCGATATGAAAGAAGGTAGCGTGAAGCTGTGCCAGGGTGTGAGCGGCCAAAAAGTTAGCTTCCCGAACAGCATTGCGAAAGATGCGGATCTGGCGCTGCTGGCGAGCACCAGCGGTTGCACCAAGAACGACGTTAGCGAGCCGAAAGATGGCTTTTACCAGTATAGCGCGGCGTGGGACAGCAAGCACAAAGTGACCCTGGAACAAGGCAAGACCGCGCGTGTTCTGTTCTACATGCAGGAGATGCAAGATGGTGGCGAACCGTTT
>EV215_RS04420 Glycosyl hydrolase 18 HTP4420 optimized
ATGCTGATCGACAAGCTGAAAGGCAAGCGTATTATGGTGTGGACCTTCATGGGTAACACCCGTATGTACCAGGCGCTGCAAAGCTATGGCGACCGTATCGATACCGTGGGTCTGTTCAGCTTTAAAGTTCGTGCGACCGGCGAGATTTACGAAATCGGTGTTAGCATTAGCAGCATGCTGACCTACATTAACCAGTATCCGCACATCAAATGGCTGCTGACCATTAGCAACGACGGCACCAACAGCATCTTCAAGGCGCTGCGTGACAACACCAACGGTGCGCAAGATATGTTTCTGAGCGAGATTGTGCGTATCATGGAAAAATACCCGTGGTGCAGCGGCATCGACATTGATCTGGAGAAGGGTGACGATTATAGCACCCACGCGGCGAGCACCGCGATGTTCTGCAACATCTACAACACCGTTAAAGCGTATGACAGCACCAAGCTGATGAACATTTGCCTGCCGGGCATGACCAGCGTGAACGGTAGCGTTGGTGGCGAAAACTGGTGCGTGTACGCGGACCTGAACAACTATTGCGATACCGTTAGCATCATGAGCTACGGCATGGCGTGGGCGGGTAGCGCGCCGGGTCCGGTGAGCCCGCGTAGCTGGCTGGAGGGTATTTACGACTATGCGGTGACCGTTATTAACCCGGAAAAGATCTTCTTTGGCATGCCGGCGTACGGTTGGAACTGGCGTATCCACGATACCCCGGAGAACCTGGGCCGTACCTATCGTGGTACCAGCAACACCTACTATGCGGCGAAATACTGGATGACCGGTATCTATAACTTCACCGACGATGCGCCGCCGCAGCCGTTTATCCCGATTGTTGCGTACTGGGACGATAACAACAAGGTGCCGTGGGCGCTGCCGCACGTTTACGACTATATGGAAGGCCGTGATGCGATCAGCTACGAGTATCCGCAGATGCAAGAAACCTATAACGGTCGTCACTACCTGACCGCGTATAGCAAACAGCAACACACCGAGTTCGGCACCATCTACATTGACCACGATGCGATGCCGGACAGCTATCTGGGTGTGGTTAGCGTGAGCGAAACCATGACCACCCTGGGTGATGAGGGCGAAGCGACCTACAACTTCAGCGTTAGCCAGAGCGGTACCTACGACATCGCGATTCAACTGTGCTATCCGTTTTGGGATAAGAACAGCATCTACGTGAGCCTGGACGGTGATATTGTTCACTTCAGCGAGAGCCGTCTGTGGTGGCCGTATTGGCGTACCACCTTTTGGACCACCCTGGCGAGCGGCGTGAGCCTGAGCGTTGGTACCCACACCATCACCATTAGCGTGGGTGTTAACGGCGTGCAGTTCTACGGCTTTAAAGTTTGCAGCAGCTTCAGCGAGGAACCGACCGTTGGCGAGGCGACCTATCGTCTGGCGCCGCGTCAATTCAAGGACGTGAACGGTGATATGGTTGGCCCGGCGACCGGTTTTAAACTGACCCTGGAAATGCTGCGTCGTAAGCCGGACAGCGCGCTGGTGTGGTACGAGGATTTTCGTGACGATACCCCGCTGCCGGAAAGCTATTGGACCACCCTGAGCGGCCAGTGGAGCGTTTGGCAAGACGGTAGCAGCATCGAAACCCGTCCGTACAGCCAGCTGGAGGGTTATGGCGAACTGGCGTGGAACTACAACAGCTTCAGCGATATTCACCTGCGTGCGCAAATCATTTTCCCGGAAAACTTTAGCGGTAAAGCGGGCATCTTTCTGGGCAACCTGTTCTGCTGCTTTAACTACGGTACCCAGGCGATTGAGCTGTATGAAGGCGCGACCCTGAAAGGTAGCTACTTCACCAGCTTTAGCAAGACCACCGACGAGGATCTGCGTAGCAACCCGAACGTTTACACCCTGGAAATGCGTAAGCGTGGTAACACCGTGCGTGTTTATAGCAGCGCGAGCCACACCCTGCGTTTCACCGCGACCGTGAGCAGCGGTAGCGGTTATGCGGGTATCCGTAGCGACAGCAACGTTAACTGCCAGCTGCTGCGTCTGGGTGATGCGTGGACCTACGAGCCGTATGAACAATTCGACGTGTACATGCCGGATGGCAGCTTTAAAAGCTATGGTCGTATCAGCCGTAGCCACTGCATTTGGGACAACAAATTCAAGGTTTTTACCCTGACCAGCGACATCGAGGAACCGAGCACCCGTACCGAGGATATTAGCCTGGACTACGATTTCTTTCACAGCGATATCATGACCAGCGTGGCGTGCGGTAACGACTATACCGCGCGTATTGTTCCGCGTGATATCAACATTTGGATCAGCCGTATCTTCCTGGGCGACGCGGATGGTTTTAGCATTCTGTACTATCAGGACGTGGATAGCCTGGTTTACTGGGCGAACGAGGCGGCGTATCGTTGGAAACTGCGTGGCATGTGCATCTGGAGCCTGGGTCAGGAAGACATGCGTCTGTGGGAATGGCTGCCGAAGCAAACC
>EV215_RS04415 Holin, toxin secretion/phage lysis HTP4415 optimized
ATGAAGCAGATCTGGAGCGTGATTCAAGCGGTTTTCACCGCGGTGGGTGGCTTCCTGGGTTGGTTTCTGGGTGGCGTTGACGGCTTCCTGTACGCGCTGATCGCGTTTGTGGTTATTGACTATCTGACCGGTGTTATGTGCGCGATCGTGGATAAGAAACTGAGCAGCGAGGTTGGTTTCAAGGGCATCTGCCTGAAAGTTCTGATTTTTACCCTGGTGGGTATCGGCAACATTCTGGATAACTACGTGCTGGGTGAAGGCAACGCGGTTCGTACCGCGGTGATCTTCTTTTATCTGAGCAACGAGGGTATTAGCCTGCTGGAAAACGCGGCGCACATTGGCCTGCCGATTCCGGAGAAGCTGAAAGAGGTGCTGGAACAGCTGCACAACAAAGGTGGCGAGAACGAA
>EV215_RS04410 N-acetylmuramoyl-L-alanine amidase HTP4410 optimized
ATGAAGCTGGTGAAAAACATCCTGACCAAGAACCCGTGCTACGTTGCGGGCAAGACCATCACCATTAAAGGCCTGATGCTGCACAGCGTGGGTTGCCCGCAGCCGAGCGCGGCGGTTTTCATTAAAAACTGGAACAGCGAGAGCTACAACCGTGCGTGCGTGCACGGCTTTATCGACGGTAACGATGGCACCATTTATCAAACCCTGCCGTGGAACCATCGTGGTTGGCATAGCGGTGCGGCGGCGAACAACACCCACATCGGTATTGAGATGTGCGAACCGGACTGCATCAAGTACACCGGTGGCGCGACCTTCATTTGCAGCGATATGGCGATGGCGAAAGAAGTGGCGACCCGTACCTACAACGCGGCGGTTGAGCTGTTCGCGTATCTGTGCGAAAAGTTTAACCTGGACCCGCTGGCGGATGGCGTGATCATTAGCCACAGCGAGGGTCACAAACGTGGCGTTGCGAGCAACCATGCGGACCCGGAACACCTGTGGAACCAGCTGAACATCGGTTATACCATGGATACCTTCCGTGCGGCGGTGAAGGAGAAAATGGAAAACAAGAACCTGAGCGTTAGCATTGGTGACACCAAGGGCAGCTACCCGGAGAAACTGAGCACCGGCTACTATCGTGTTCGTAAAACCTGGGAAGATAAGAAAAGCCAACTGGGTGCGTATCGTGTGCTGGTTAACGCGAAGGCGCAGGCGGACAAAAACCCGGGCTACCAAGTGTTTAGCGATAGCGGTGTTCGTATCTATCCGATTAGCAAGAACATCACCTACCGTGAGTATACCGTGGTTAAGGGCGACAGCCTGTGGACCATTGCGCACAAACTGCTGGGTAGCGGCATCCGTTACACCGAAATTAAGGCGCTGAACAACCTGACCAGCAACACCATCTATAGCGGTCAGATCCTGAAAATTCCGAAC
>EV215_RS04400 rRNA biogenesis protein rrp5, putative HTP4400 optimized
ATGAGCAAGATCAAACTGCTGCTGGACGTGGTTGGTGATATGCGTAGCCTGGCGGACAGCATTCAGGCGGTGTGCGATGCGATGGGTACCGATGAGAGCGCGGAAAGCACCAAACTGACCACCGAAACCAAGCCGACCAAAGAAACCAAGCTGACCCTGGAGGAAGTGCGTGGTGTTCTGGCGCAGAAGAGCCAAATCGGCTTCACCAGCGAGGTTCGTGCGATCATTCAAAAATACGGTGTGAACCGTCTGAGCGAAGTTGATCCGAAGCACTATGCGAAAATTCTGAAGAGCGCGGAGGAACTGGGCAACGAG
>EV215_RS04385 DNA Polymerase HTP4385 optimized
ATGAAGAACCTGGAAATTGATATCGAGACCTACAGCAGCGTGAACCTGGCGAAAAGCGGTGTTTACCGTTATGCGGAAGCGAGCGACTTCGAGATTCTGCTGTTTGGCTATAGCATCGATGGTGGCAAGGTGAACGTTATTGACATCGCGAACGGTGAAACCATCCCGGCGGAAGTGCTGAACGCGCTGACCGACGATGCGGTTACCAAATGGGCGTTCAACGCGCAGTTTGAGCGTATTTGCATCAGCCGTTTCCTGAGCGATCTGGGCATTAGCCTGAACCCGCTGAGCACCGAACCGAAGCGTTACCTGAACCCGGCGAGCTGGAAATGCAGCATGGTGTGGAGCGCGTATATGGGTCTGCCGCTGAGCCTGGTGGGTGTTGGTGCGGTTCTGGGTCTGGAAAAGCAGAAACTGACCGAGGGCAAGGACCTGATCCGTTACTTTTGCGTGCCGTGCAACCCGACCAAGCGTAACGGTGGCCGTACCCGTAACCTGCCGAAACACGATATCGAGAAGTGGAAACGTTTCAAGACCTACAACAAACGTGACGTTGAAACCGAGATGCAGATTCAGCAACGTCTGAGCAAATTTCCGGTGCCGGACAGCGTTTGGGATGAATATCACCTGGACCAGGAGATTAACGATCGTGGTATCAAGGTGGACAAAGTGTTCGTTAAGCAAGCGATTGCGGCGGACAAGATCAGCCACGATAAACTGATGACCGTGATGCAGGAACTGACCAAACTGGAGAACCCGAACAGCGTTCAGCAAATGAAGCAATGGCTGCTGGAGAACGGTCTGAAAACCGATACCCTGGGCAAGAAAGCGGTTGCGAAGCTGATCGAAGACGCGCCGGAGCGTCTGGTGAAGGTTCTGAAACTGCGTCAGCAACTGGCGAAAAGCAGCGTGAAGAAATACACCGCGATGGAAAACGCGATGTGCCGTGATAACCGTGTTCGTGGCATGTTCCAGTTTTATGGTGCGAACCGTACCGGTCGTTTCGCGGGCCGTCTGGTGCAGCTGCAAAACCTGCCGCAAAACCACATGAGCGATCTGAGCGAAGCGCGTGCGCTGGTTAAGAGCGGTAACTACAACGCGATTGACATGCTGTATGAGGACATCCCGGATACCCTGAGCCAGCTGATCCGTACCGCGTTCGTGCCGAAAGAAGGCACCCGTTTCATTGTTGCGGACTTTAGCGCGATTGAAGCGCGTGTGATCGCGTGGTTCGCGGGCGAGCAATGGCGTGCGGATGTTTTTGCGAGCGGTGGCGACATCTACTGCGCGAGCGCGAGCCAGATGTTTAAGGTGCCGGTTCAAAAACACGGTGTGAACGGCCACCTGCGTCAGAAGGGTAAAATTGCGGAGCTGGCGCTGGGTTATGGTGGCAGCGTTGGCGCGCTGAAGAGCATGGGTGCGCTGGAAATGGGCCTGGATGAGGAAGAGCTGCGTCCGCTGGTTGACGCGTGGCGTCAAACCAACCCGAACATCGTTCGTCTGTGGTGGGACGTGGATAACGCGGTTAAGAAATGCATTAAGGAACGTCAGCCGAAAGAGACCCACGGTATCAAATTCTTTTACCAAAGCGGCATGCTGTTCATTGTGCTGCCGAGCGGTCGTAAGCTGGCGTATGTTAAACCGCGTATTGGCGAGAACCGTTTTGGTGGCGAAAGCGTGACCTACGAGGGCGTTGGTGGCACCAAGAAATGGGAACGTCTGGAGAGCTATGGTCCGAAGTTCGTGGAAAACATTGTTCAGGGCAGCAGCCGTGATATCCTGGTGTACGCGATGCAAACCCTGCGTGACTGCAGCATCGTGGCGCACGTTCACGATGAAATCATTATCGAGGCGGACAGCAACCTGAGCCTGGTGGTTTGCGAACAGATGGGTCGTGTTCCGCACTGGGCGAAGGGTCTGCTGCTGCGTGCGGACGGCTACACCTGCGATTTTTATCAAAAAGAC
>EV215_RS04360 Hypothetical protein HTP4360 optimized
ATGAACCGTAACATCAACATTAGCATCGACGAGGATGTGTACGAAAAGTTCTGCCTGGCGGTTAACCTGACCAAGGACAAAGAGAACGATGCGATTGAAACCAGCATGCGTTGGTACATCGCGAAGACCTTTGAGAAAGCGAGCCAGGACTATAACCCGAAGGTGGCGACCAAGAAAATTGCGAACGAAAGCAACGATTACTATGGTAAAGCGATTCAGCGTATCCCGGTGTGGGCGCTGAAGCCGACCCAATACAACCACAAAATCATTCGTGCGTATTTCGAGGCGGTTAACATTGCGGGCCAGGCGACCATCACCATGATGGAACAACTGTGCAGCGACAAAGAGCACCCGGAACTGTACGTGCCGACCTTCAAGAACAACTACAGCCAAATGAAGATCGATGGTCCGAAGAGCCACGGCAAAGTTTTTGAGGACGATGGTAACAACGTGTGGATCTGGAGCGAAGTTGAGGAAACCCTGATGAAGTACAAAAGCAGCTTTTATAACCTGGAGGAA
>EV215_RS04350 DUF262 HTP4350 optimized
ATGAGCGAGCTGATCGACGATAGCATCAGCATTTACGAAGCGATCCAGAACATTAAGAACGGTAAATACGTGATGCCGGCGTTCCAGCGTCAATATGTTTGGAACATGGAACAAATCGAGAAGCTGTGGGACAGCATCCTGCTGGATTATCCGATTGCGACCTTCCTGTTTTGGCACGTGGACGATAACAACGTTACCTGGGACACCTACTTCTGCAACTTTCTGAGCGAGGTGACCTTTGATAGCCGTAAGCAGGCGGACAGCGTTAACTACGAACTGAGCAACATCGATGTGAAAATTACCAACACCGCGGTTCTGGACGGCCAGCAACGTCTGACCAGCCTGTTCCTGAGCCTGCTGGGTCAGGCGTTTATCCGTCAAAAGCACGCGCGTCGTAAAAACGGTGGCGGTATCGTGACCAAACTGCTGATTGAGCTGAACAAGAACAAACTGACCGTTGATGAGGAAGAGTACAACAGCAAGAAATATGACATCAAGTTCAGCGAGAAAGTGGGCAAACTGAGCCCGACCCAGTTCGAAATCAAATGCATTCTGGACAGCCGTTTTCAAGATGAAACCACCCGTGACAAGGCGATCGAGGATGCGATTGCGAACGTGCCGAGCGATAGCAAAGAGTACGCGCGTGGTATCCTGAACAAGCTGTACAACAAGATCTTCGTTGATAAGCTGATCCGTTTTACCGAGATTCACGACATGAAACAGGACGATGCGCTGGAAATGTTCGTGCGTTTTAACAGCGGCGGTAAAGCGCTGAAGAAAAGCGAAATCACCATGAGCATTCTGGAGGCGTACTGGCCGAGCGCGAAAACCGAATTCGGCCGTCTGCTGGTTGATAGCTATGCGGGCTTCGGTAGCGACTTTATCATTCGTAGCGCGCTGATGCTGTACGGTGACGTGGTTAAGAGCAACATCAGCAAACAAATTGCGGAAGAGCTGAAGAACAACTGGAGCGAATTTAAGCGTGCGCTGAAAAACCTGGAAACCGTGCTGAAGGGCATGAAAATCGAAGTTCGTCGTTTCAGCAGCAGCTGGAACGTGCTGCTGCCGATCCTGTACTTTATTTACTATAACCCGGATTATGGCAACAACCTGGACGGTATTCGTGCGTACCTGATCCGTGCGATTCTGTTCACCTATTTTCAGAGCGGCACCACCGGCAAGCTGCAGCAAATGAAAAGCCGTATCAACGAAAACGATTATGAGATTACCGTGGACATGCTGAACCAAATGAACGACCTGCGTGTTACCGATGGCAAGATCGAAGACATTCTGAACACCGAGAAAGGCAGCCGTGTTGCGGGCGAGGCGCTGTACTATCTGAGCCTGGATTGGATCAACAAGAACTTCAAATACGAACAGGACCACCTGCACCCGTTCGACCGTTTTGATGGCAGCAAGCCGATTAGCGTGAGCATGGAAGAGTGGCGTCGTTGGCGTGGTAACCGTAACCGTCTGGCGAACCTGCACCTGCTGGAGGGCCGTAGCAACGGTAGCAAAAACGATATGCGTCTGGTTGACTTCTATAACGACATGAACGATGAACAAAAGGCGGAGTTCTGCAAACAGAGCTTTATCCCGCAAGGCATTAGCCTGGAACTGGAGAACTTCGACGAATTTTACGAGAAGCGTAAAACCATCCTGACCGAACGTATTCGTGCGCTGCTGGGT
>EV215_RS04435 Endopeptidase tail HTP4435 harmonized
ATGAGCCTGAAAACCATCCTGAACAAGCAAACAGATTTCACCGGGGAATTCCCGGTCGATTATGCGAAATCAGGCCTATGGCGCTTCAACGATACCAGCGTCGATGATGATTATTGCGTCATCGATAGCAGCGGACTGAATAGGAAGATGAAGATCGTAAACTATCTGGGAACAACGGCGAGCCTATTAAACGGGCAGAAAGGCGGCTATGTGAGGATCAATATAAGCAACCCGAGCACCGAAAAGACCTATCTAAAAGTGGAAAACGATGGGTCATTTTTTGCGGATATTGGGGAAAGGATCATCGTCGGGGGGTGGATTAAACCCACCACGTATAGCGTCGGCAATACCTATTGCCCGATTTTTAACACGAGGTATGGGCCGGGCCAACCGATCTTTTATTTATCATTATATAGCGGCAGGCCCCGCATCATGTTATATAACAGCAGCGGGAGCTTAATTCTAGATAAAAGCCTAACCAGCACAATCACATTAGTGAATGGCGGGGTGTATTTTATCGCGATGGTGATTGAGCCGAACAACAAAAAAGCGTGGATCGTCCTAGGGGACAGGGACAGCGGGGAATCATGGGTGAGCGATGAAAACACGTTCACCGGAACATTAAACCCCAGCTGTGTAGCGGACATCGTCATGGGGATGCACGCGGATGCGTACTGGTATGCGGGGTCATTTGATGATTGGTTTCTAGATATGGATAGCAACCTAACCACCGATGACTTAGTGAACTATTTTAACGCGTCATTATGCGCGAACGGGGGGGATACCAGCGGAAACATCGATGCGATCACAGAACCGGGAACCGTCATGCTGAGGAGCACCAACGGGGTGTATAAAGCGGAAGGGACCTTATATACAGCGCCGGCGGTCTGCAACCTGAGCGGAATTGGGAAGGTGAGCGTCACCAGCGAATATATATCAGGAACCACCGCGGTAGGGACCATCGAAACGAGCACCAGCGATGACTTAATCAATTGGAGCGATTGGGTCGCGGTCCCGACAGATGGAAAACTAAAAAGCCCGAACAAAGCGTATATCAGGTTTCGCGTGATGTTAAGCACGACAGATACCTCAAAGACGCCGAAGTTATCAGAGATCAGGCTGTATGATATCCCGAAGAGCCCGTATGAAAAAATCGGATATGCGCGCCCCGTAGTATTAGATAGCAATGGCGCGTGGGAAGCGGTCTTAGAAAACGCGTACAACATCGTAGTCACCTCAGAAATCAACGGGGAAGATACCTTAAGCTTTAATATCCCGTATAGGGACACCAAGCGCAAATATATCGACTCAGAAAAGAAAATTCAGATCGTAGATGATATCTATAAAGTCAGGACGATCACAGATATTAAGGATAGCGAAGGGAACTTAGCGACCGAGGTATATGCGGAAGCGGAGTTTTATGATCTAACGTTTAGCGTCCGCAAAGAGGAATACAAATTTGATGCGGAAACCGCGGAGGTCGCTATGGCGTATGCGTTAGAAGGAACCGAGTGGAACGTCGGGACCGTCAACGTCAAGACCAAGCGCACGTGGACAAGCACCGAAAAAAACGCGTTAAGCATCTTAAGGTCAATTGCGGATTTTCACGGAGGGGACTTAGTCTTTGACTGCCCGAATAGGCTAGTGCATTTACTAAGCATTAACGGGAAGGATAGCGGGGCTCTATTTGCGTATAAGAAAAACATGAAATCAATCAAAAGGGTAGTGGATACACGCAGCTTAGTGACCAGGCTATATGCGATCGGGGCTGATGGGCTAACGTTTGCGGATATTAACAACGGAAAACCGTATATCGAGAACTATACATATAGCAGCGATATCAGGATCACGACACTAGATTGCTCAAGCTTTACAAACCCGTATCAGATGAAAGAGTATGCTGAAATGAGGTTAGCGGAGTACTGCAAACCGAGCATCTCATATGTCTTAAACGCTATGGACCTGAGCGTCTTAACCGGCTATGAACATGAGAGCTGGAGCTTAGGAGATTATGTCCATGTCGAAGATAAAGACCTGGGCTTAAGCGTCACCACGAGGGTCGTCAGGCGCGAATATAACCTACAGGAGCCCTGGAACACCGTGTTAGAATTAAGCACGACATTAAAGAACTTAGGGAGCAGCGCGAGCCAGTGGGATAACCTAGCTGATAGCCTGGAGGGGACATCAATGGTCACAAACAACGATATAAGGGAAATGGTACCGTTTAACCTATTAAGGAACAGCAGGGCGGATGATGGGATGGCGTATTGGGTGAATAGCGGGTTTGAGGCGGATAGCGATAACGGGGTGAGCGGAACCGGCAGCTTTAAAGCGACCGGCGTAGCGGGGATGACAAAAAGCATGAGCCAAACCGTCTATCCGGCTAACAGGAGCTCATACACACTGAGCGCGCAAATCGCTAGCGAAGATCTGGAAAAGCTGAGCGATGATAGCCAAGTGGGGTTTGAAGTAGTCATCAAATATGAAGATGGCACGACAGAAACCAGGTTTATCGATCTATAT
>EV215_RS04425 Hypothetical protein HTP4425 harmonized
ATGGCGAAAACGAGCTTTATCAGGCTGGCGGAAGTAATCAATAAAAAGCAGAACAAACGCGTCGTCAGCGTGATCATCAAACCGACAATTAATAACTGTACGGGCACCATTTGGTTTACGGATTTACAATTACAGGAAGGCCCGGTGTTAAATGGGTATACGCCGCATACCGAGTCACGCTTACTGAAATTCAGGGAAGACGGAGATATAAAAAGCCCGGTCTGGTTTAATGGGGTAGTAAGGAGCGAGGAAACCATAATCCTGTTTAACGTCGGCGAAACCAGCGCGGGGTTAGATATCCATATCTATCCGAAGAGCGATATGAAAGAAGGGAGCGTCAAGCTATGCCAGGGGGTCTCAGGGCAAAAGGTGAGCTTCCCGAACAGCATCGCGAAGGATGCGGACCTAGCGTTACTAGCTAGCACCAGCGGATGCACCAAAAACGATGTAAGCGAACCGAAAGATGGATTTTATCAGTATAGCGCGGCGTGGGATAGCAAACATAAGGTGACATTAGAACAGGGGAAAACCGCTCGCGTACTATTTTATATGCAGGAAATGCAAGATGGCGGGGAGCCGTTT
>EV215_RS04420 Glycosyl hydrolase 18 HTP4420 harmonized
ATGATTGACAAACTAAAAGGGAAACGCATAATGGTATGGACCTTTATGGGAAACACGCGCATGTATCAGGCGTTACAGAGCTACGGGGACAGGATCGACACGGTCGGCTTATTTAGCTTTAAGGTACGCGCTACGGGGGAAATTTATGAAATCGGCGTGAGCATATCAAGCATGTTAACATATATCAACCAGTATCCGCATATAAAATGGCTGTTAACGATTAGCAACGATGGGACAAATAGCATATTCAAGGCGCTAAGGGATAACACCAACGGGGCGCAAGATATGTTTTTAAGCGAAATAGTAAGGATAATGGAGAAGTATCCCTGGTGCAGCGGGATCGATATAGACTTAGAAAAGGGGGATGATTATTCAACCCACGCGGCGAGCACCGCGATGTTTTGCAACATTTACAACACCGTGAAAGCGTATGATAGCACAAAACTAATGAACATATGTTTACCGGGCATGACCTCAGTAAATGGGAGCGTCGGGGGGGAAAATTGGTGTGTCTATGCGGATCTGAATAACTATTGCGATACAGTCAGCATCATGAGCTATGGCATGGCGTGGGCGGGCAGCGCGCCGGGACCGGTCAGCCCCAGGAGCTGGTTAGAGGGGATTTATGATTATGCTGTCACGGTCATTAATCCGGAGAAAATTTTTTTTGGCATGCCGGCGTATGGCTGGAACTGGAGGATCCATGATACCCCCGAAAACCTAGGGAGGACGTATAGGGGCACGAGCAACACGTACTATGCTGCGAAATACTGGATGACGGGCATTTATAACTTTACCGATGATGCGCCGCCGCAGCCGTTTATCCCGATTGTGGCGTATTGGGATGATAACAACAAAGTACCGTGGGCGCTGCCGCATGTCTATGATTATATGGAAGGCAGGGACGCGATTAGCTATGAATATCCGCAGATGCAAGAAACCTATAATGGCAGGCATTATCTAACCGCGTATAGCAAACAGCAACATACCGAATTTGGCACCATCTATATCGACCACGATGCGATGCCGGACTCATATCTGGGGGTCGTCAGCGTGAGCGAGACAATGACGACATTAGGGGATGAAGGGGAGGCGACCTATAACTTTTCAGTGAGCCAGAGCGGGACGTATGATATTGCGATTCAATTATGTTATCCGTTTTGGGATAAAAATTCAATCTATGTGAGCTTAGATGGGGATATCGTACATTTTAGCGAGTCAAGGCTATGGTGGCCGTATTGGAGGACGACATTTTGGACCACGTTAGCGTCAGGGGTCAGCCTAAGCGTAGGAACGCATACCATCACAATCAGCGTCGGCGTGAACGGGGTACAATTTTATGGATTTAAAGTCTGCAGCAGCTTTAGCGAAGAACCGACCGTCGGCGAGGCGACCTATCGCTTAGCGCCCCGCCAGTTTAAAGATGTGAACGGGGATATGGTGGGACCGGCTACCGGGTTTAAACTAACATTAGAAATGCTAAGGCGCAAGCCGGATAGCGCTTTAGTCTGGTATGAGGATTTTCGCGATGATACGCCCCTGCCGGAGTCATATTGGACCACGCTAAGCGGCCAGTGGAGCGTATGGCAAGATGGAAGCAGCATCGAAACCAGGCCCTACAGCCAGCTGGAAGGCTACGGAGAGTTAGCGTGGAATTATAATAGCTTTAGCGATATTCATCTGAGGGCGCAAATTATTTTTCCGGAAAACTTCAGCGGGAAGGCGGGAATCTTTTTAGGAAATCTGTTTTGCTGTTTTAATTATGGGACCCAGGCGATCGAACTATATGAAGGGGCGACCTTAAAAGGCAGCTATTTTACGTCATTTTCAAAAACGACGGATGAAGATTTAAGGAGCAACCCGAACGTATATACCTTAGAAATGAGGAAAAGGGGAAACACCGTAAGGGTATATTCAAGCGCGAGCCATACGCTAAGGTTTACCGCGACCGTCTCAAGCGGATCAGGGTATGCGGGGATCAGGAGCGATAGCAATGTCAACTGCCAATTACTGCGCCTGGGGGATGCGTGGACGTATGAACCGTATGAACAATTTGATGTCTATATGCCGGATGGGTCATTTAAATCATATGGACGCATTAGCAGGAGCCACTGTATTTGGGATAACAAATTTAAGGTGTTTACGCTAACCTCAGATATTGAAGAGCCGAGCACGCGCACGGAGGATATCAGCTTAGATTATGATTTCTTTCATAGCGACATTATGACGAGCGTCGCGTGCGGGAACGATTACACCGCGAGGATCGTACCCAGGGATATAAACATCTGGATTAGCCGCATCTTCCTAGGGGATGCGGATGGGTTTTCAATCTTATACTACCAGGATGTGGATAGCTTAGTGTATTGGGCGAATGAGGCTGCGTACAGGTGGAAGCTGAGGGGCATGTGCATTTGGAGCCTAGGGCAGGAAGATATGAGGCTATGGGAATGGCTACCGAAACAGACC
>EV215_RS04415 Holin, toxin secretion/phage lysis HTP4415 harmonized
ATGAAACAAATCTGGAGCGTCATCCAGGCTGTGTTTACAGCTGTAGGAGGCTTTTTAGGGTGGTTCCTAGGCGGGGTGGATGGATTTCTATATGCGCTAATCGCGTTTGTAGTAATCGACTATTTAACCGGGGTCATGTGCGCTATCGTGGATAAGAAACTAAGCAGCGAAGTAGGGTTCAAAGGCATCTGTTTAAAAGTATTAATCTTCACGCTAGTAGGGATCGGAAACATTCTAGACAACTATGTATTAGGCGAAGGCAACGCGGTGCGCACGGCTGTAATCTTTTTCTATCTATCAAACGAAGGGATAAGCCTACTGGAAAACGCGGCGCATATCGGATTACCGATCCCCGAGAAACTAAAAGAAGTCCTGGAGCAACTGCATAATAAAGGAGGGGAAAACGAA
>EV215_RS04410 N-acetylmuramoyl-L-alanine amidase HTP4410 harmonized
ATGAAGCTGGTCAAAAACATCCTAACCAAAAACCCGTGCTATGTCGCGGGAAAAACAATTACAATCAAAGGGCTAATGCTACATAGCGTCGGGTGCCCGCAACCCAGCGCGGCGGTGTTTATCAAAAACTGGAACAGCGAATCATATAACCGCGCTTGCGTACATGGATTTATCGATGGCAACGATGGGACAATCTATCAAACGCTACCCTGGAACCATCGCGGGTGGCACAGCGGGGCGGCTGCGAACAATACGCATATCGGGATCGAAATGTGCGAGCCGGACTGCATCAAATATACGGGGGGAGCGACCTTCATCTGTAGCGATATGGCGATGGCGAAAGAGGTGGCGACACGCACCTATAACGCGGCGGTGGAGTTATTTGCGTATCTATGCGAGAAGTTTAACCTAGACCCCTTAGCGGATGGGGTAATCATCTCACACTCAGAAGGCCATAAAAGGGGCGTCGCGAGCAACCATGCGGATCCGGAACATCTGTGGAACCAGTTAAACATCGGATATACCATGGACACGTTTAGGGCGGCGGTCAAGGAGAAAATGGAAAACAAAAACCTGAGCGTCAGCATAGGAGATACGAAAGGAAGCTATCCCGAAAAGCTATCAACCGGGTATTATAGGGTCAGGAAAACGTGGGAAGATAAGAAGAGCCAATTAGGCGCGTACAGGGTGTTAGTCAACGCTAAGGCGCAAGCGGATAAAAACCCGGGCTATCAAGTATTTAGCGATAGCGGGGTGAGGATCTATCCGATCAGCAAAAATATTACATACCGCGAATATACCGTCGTCAAAGGCGATAGCCTATGGACAATCGCGCATAAACTACTAGGATCAGGGATTAGGTATACCGAAATCAAGGCTTTAAATAACTTAACCAGCAACACGATCTACTCAGGGCAGATTCTAAAAATACCGAAT
>EV215_RS04400 rRNA biogenesis protein rrp5, putative HTP4400 harmonized
ATGTCAAAAATAAAGCTGCTATTAGATGTAGTCGGGGATATGAGGAGCTTAGCGGATTCAATTCAGGCGGTCTGCGATGCGATGGGGACGGATGAAAGCGCGGAAAGCACGAAACTGACAACCGAAACCAAGCCGACAAAAGAAACCAAACTGACCTTAGAAGAAGTGAGGGGGGTATTAGCTCAGAAGTCACAAATCGGATTTACCAGCGAAGTGCGCGCGATCATCCAGAAGTATGGGGTAAATAGGCTGAGCGAAGTCGATCCGAAGCACTATGCGAAAATACTGAAAAGCGCTGAGGAACTGGGAAACGAA
>EV215_RS04385 DNA Polymerase HTP4385 harmonized
ATGAAGAACCTGGAAATTGATATCGAAACCTATAGCAGCGTAAACTTAGCTAAATCAGGGGTCTATAGGTATGCTGAGGCGAGCGATTTTGAAATTCTACTATTTGGCTATAGCATAGATGGGGGAAAGGTGAACGTGATTGATATCGCGAACGGCGAAACCATCCCGGCGGAAGTGTTAAACGCGCTGACGGATGATGCGGTCACGAAATGGGCGTTCAACGCGCAATTTGAGAGGATCTGCATCAGCAGGTTTCTGAGCGATCTGGGCATTAGCCTGAACCCCTTAAGCACCGAACCGAAGCGCTATCTGAACCCGGCGAGCTGGAAATGCAGCATGGTATGGTCAGCTTATATGGGCTTACCGCTGTCACTAGTGGGGGTGGGCGCGGTCTTAGGCTTAGAAAAGCAAAAATTAACGGAAGGAAAAGACCTAATCAGGTATTTTTGCGTCCCGTGCAACCCGACGAAGCGCAACGGAGGCAGGACGAGGAACTTACCGAAGCATGATATTGAAAAATGGAAGAGGTTTAAAACCTATAATAAACGCGATGTGGAAACGGAAATGCAGATCCAGCAAAGGTTAAGCAAATTCCCGGTACCGGATAGCGTGTGGGATGAATATCACTTAGACCAAGAGATTAACGATAGGGGGATCAAAGTGGATAAGGTATTTGTGAAACAAGCGATCGCGGCTGATAAGATCAGCCATGACAAGTTAATGACCGTCATGCAAGAACTAACAAAATTAGAAAACCCGAACAGCGTACAGCAAATGAAACAATGGTTACTAGAAAACGGCTTAAAAACCGATACGTTAGGGAAAAAAGCGGTGGCGAAATTAATTGAGGATGCGCCGGAAAGGCTGGTGAAAGTGTTAAAATTACGCCAACAGTTAGCTAAAAGCAGCGTGAAGAAATATACCGCGATGGAAAACGCGATGTGCAGGGATAACAGGGTACGCGGGATGTTCCAGTTTTATGGGGCGAATAGGACAGGAAGGTTTGCGGGCAGGTTAGTACAACTACAAAACCTGCCGCAAAACCATATGAGCGACTTATCAGAGGCGAGGGCTTTAGTGAAAAGCGGAAATTACAACGCTATCGATATGCTGTATGAAGACATACCGGATACGCTGAGCCAATTAATAAGGACCGCGTTTGTGCCGAAAGAAGGAACCAGGTTTATTGTGGCGGACTTTAGCGCGATCGAGGCGAGGGTAATTGCGTGGTTTGCGGGCGAACAATGGAGGGCGGATGTCTTTGCGAGCGGGGGGGATATATATTGCGCGAGCGCGAGCCAAATGTTCAAAGTCCCGGTACAGAAGCATGGGGTCAACGGACATCTAAGGCAAAAAGGGAAAATCGCGGAACTAGCGTTAGGATATGGGGGCAGCGTCGGGGCGCTGAAATCAATGGGGGCGCTGGAAATGGGCTTAGATGAAGAAGAATTAAGGCCGTTAGTCGATGCGTGGCGCCAGACAAACCCGAACATCGTGAGGCTATGGTGGGATGTCGATAACGCTGTCAAGAAGTGTATCAAGGAGAGGCAACCCAAAGAAACGCATGGAATTAAGTTCTTTTATCAGAGCGGCATGCTGTTTATTGTGCTACCGAGCGGCCGCAAATTAGCTTATGTAAAACCGAGGATCGGCGAGAACAGGTTTGGGGGGGAAAGCGTCACATATGAAGGGGTCGGGGGCACCAAAAAATGGGAGAGGCTGGAATCATATGGGCCGAAATTTGTAGAAAATATAGTCCAAGGGAGCTCAAGGGATATCCTGGTCTATGCTATGCAGACCTTAAGGGATTGCAGCATCGTCGCGCATGTGCATGATGAAATCATAATTGAGGCGGATAGCAATCTATCATTAGTCGTGTGCGAACAAATGGGGCGCGTACCGCACTGGGCGAAAGGACTACTATTAAGGGCGGATGGATACACGTGCGATTTCTATCAGAAAGAT
>EV215_RS04360 Hypothetical protein HTP4360 harmonized
ATGAACCGCAACATCAACATCTCAATTGATGAAGATGTGTATGAAAAGTTTTGCTTAGCTGTAAACCTAACCAAAGATAAGGAAAACGATGCTATTGAAACGTCAATGCGCTGGTATATCGCTAAGACATTTGAAAAGGCGAGCCAGGATTATAACCCCAAAGTGGCGACCAAGAAAATCGCGAACGAAAGCAACGATTATTATGGCAAGGCGATCCAAAGGATTCCGGTCTGGGCGCTGAAACCGACGCAATATAACCATAAAATCATACGCGCGTATTTTGAAGCGGTCAACATCGCGGGCCAGGCTACGATCACCATGATGGAGCAGCTATGTAGCGATAAAGAACATCCGGAACTGTATGTCCCGACGTTCAAGAACAACTATTCACAAATGAAAATCGATGGGCCGAAAAGCCATGGCAAGGTATTTGAGGATGATGGAAACAATGTGTGGATCTGGAGCGAAGTCGAAGAAACACTAATGAAATATAAAAGCAGCTTTTATAACCTAGAGGAA
>EV215_RS04350 DUF262 HTP4350 harmonized
ATGTCAGAGCTGATCGATGACTCAATTAGCATATATGAGGCGATTCAGAACATCAAAAACGGCAAATATGTCATGCCGGCGTTCCAGAGGCAATATGTATGGAACATGGAGCAAATTGAAAAACTATGGGATAGCATCCTACTAGATTATCCGATTGCGACCTTCCTGTTTTGGCATGTAGATGATAATAATGTGACGTGGGACACCTATTTCTGTAACTTTCTAAGCGAGGTCACGTTTGACTCACGCAAACAGGCGGATTCAGTAAACTATGAACTGAGCAACATCGATGTGAAGATCACAAACACCGCGGTCTTAGATGGCCAACAACGCCTGACGAGCCTATTTTTAAGCCTGCTGGGGCAGGCGTTTATCAGGCAGAAGCACGCGCGCCGCAAAAACGGCGGGGGAATCGTCACCAAACTACTAATCGAATTAAACAAGAACAAACTAACAGTCGATGAAGAAGAGTACAACTCAAAGAAATATGACATCAAATTCAGCGAAAAAGTCGGCAAGCTAAGCCCGACGCAGTTTGAAATCAAATGCATACTGGATAGCCGCTTTCAGGATGAAACCACGAGGGATAAAGCGATAGAAGATGCTATCGCGAACGTCCCCAGCGATAGCAAAGAGTATGCGCGCGGGATCCTAAACAAGCTATACAACAAAATTTTTGTAGATAAGCTAATCAGGTTTACAGAAATTCATGATATGAAACAAGATGATGCGCTAGAAATGTTTGTGCGCTTCAACTCAGGGGGCAAAGCGTTAAAAAAAAGCGAAATTACCATGAGCATCTTAGAGGCGTACTGGCCGAGCGCGAAAACGGAATTTGGCCGCTTACTAGTGGATAGCTATGCTGGCTTTGGATCAGATTTTATCATAAGGAGCGCGTTAATGTTATATGGGGATGTCGTGAAGTCAAACATCTCAAAACAGATTGCGGAGGAATTAAAGAATAACTGGAGCGAATTTAAAAGGGCGCTGAAGAACCTAGAAACAGTACTAAAAGGCATGAAGATCGAAGTCAGGAGGTTTAGCAGCTCATGGAATGTACTACTACCGATTCTATACTTTATCTATTATAATCCCGATTATGGCAACAATTTAGATGGCATAAGGGCGTACCTAATCCGCGCGATCTTATTTACCTATTTCCAGAGCGGGACCACCGGCAAACTACAACAAATGAAGAGCCGCATAAATGAAAACGACTATGAAATCACGGTCGATATGTTAAACCAAATGAACGATCTACGCGTAACGGATGGGAAAATCGAAGATATCTTAAACACGGAAAAAGGGAGCCGCGTCGCGGGAGAGGCTCTATATTATCTAAGCCTGGACTGGATTAACAAAAACTTCAAGTATGAGCAGGACCATCTACATCCCTTCGATAGGTTTGACGGGAGCAAGCCCATTTCAGTCAGCATGGAAGAGTGGAGGCGCTGGCGCGGAAATAGGAACCGCCTAGCGAACCTACATTTACTAGAAGGCCGCTCAAACGGATCAAAGAATGATATGCGCTTAGTCGATTTTTACAACGATATGAACGATGAACAGAAAGCGGAGTTCTGTAAGCAAAGCTTCATCCCGCAGGGGATCAGCTTAGAATTAGAGAACTTTGATGAGTTCTATGAAAAGCGCAAGACCATCTTAACAGAACGCATCAGGGCGCTGCTAGGC
